# Supplementary material for: Self-Medication as a Global Health Concern: Overview of Practices and Associated Factors—A Narrative Review
Source: Healthcare (Basel). 2025 Jul 31;13(15):1872. doi: 10.3390/healthcare13151872 (PMC12346020; doi:10.3390/healthcare13151872)
Supplement: Supplementary file 1 [file healthcare-13-01872-s001.zip]

Archive with 1 entries (1 files):
- healthcare-3767575-supplementary.pdf
